# Supplementary material for: Mutation Rate Analysis of RM Y-STRs in Deep-Rooted Multi-Generational Punjabi Pedigrees from Pakistan
Source: Genes (Basel). 2022 Aug 7;13(8):1403. doi: 10.3390/genes13081403 (PMC9407599; doi:10.3390/genes13081403)
Supplement: Supplementary file 1 [file genes-13-01403-s001.zip]

Archive with 1 entries (1 files):
- genes-1852210-supplementary.xlsx
